# Supplementary material for: Comparison of Urinary Tract Infection Rates Associated with Different Catheterization Methods Following Major Pelvic or Abdominal Surgery: A Bayesian Network Meta-Analysis of Randomized Controlled Trials
Source: Life (Basel). 2026 Feb 5;16(2):280. doi: 10.3390/life16020280 (PMC12941544; doi:10.3390/life16020280)
Supplement: Supplementary file 1 [file life-16-00280-s001.zip]

Archive with 1 entries (1 files):
- life-4109776-supplementary.pdf
